# Supplementary material for: Protein Composition and Baking Quality of Wheat Flour as Affected by Split Nitrogen Application
Source: Front Plant Sci. 2019 May 15;10:642. doi: 10.3389/fpls.2019.00642 (PMC6530357; doi:10.3389/fpls.2019.00642)
Supplement: Table S1 — Monthly precipitation and temperature during experimental year and the past 30 years. [file Table_1.xlsx]

## Sheet: Sheet1
Year	2011-2012		1981-2010
Month	Precipitation（mm）	Air temperature (ºC)	Precipitation（mm）	Air temperature (ºC)
Nov	13	6.2	70	5.2
Dec	123	4.5	67	2.2
Jan	90	2.7	70	1.5
Feb	24	0.2	47	1.5
Mar	9	6.5	57	4
Apr	55	6.9	40	7.6
May	40	12.2	54	11.9
Jun	103	13.6	71	14.8
Jul	120	16.3	84	17.3
Aug	55	17.3	74	17
Sep	52	13.5	67	13.6
Oct	55	9.6	77	9.7
Data source: weather station Kiel-Holtenau, Schleswig-Holstein of Germany's National Meteorological Service (DWD).
