# Supplementary material for: Protein Composition and Baking Quality of Wheat Flour as Affected by Split Nitrogen Application
Source: Front Plant Sci. 2019 May 15;10:642. doi: 10.3389/fpls.2019.00642 (PMC6530357; doi:10.3389/fpls.2019.00642)
Supplement: Table S2 — Detailed information of protein identification of Tobak and JB Asano. [file Table_2.xlsx]

## Sheet: Annotation Spots Tobak
Serial no.	Spot no.	MW(experimental, kDa)	pI(experimental)	Protein Name	Identifier	Data Base	Protein Score	Molecular Weight(theoretical)	pI(theoretical)	Identified Peptides	Peptide Score	MC (Miss cleavage)	Modification
1	285	64.5	8.02	Globulin 3	B7U6L4	UniRef90Viridi	529	66310	7.78	R.CQQDRPR.Y
										R.HGEGEREEEQGR.G		1
										R.RPYVFGPR.S	15
										R.IIRSDHGFVK.A		1
										K.ALRPFDEVSR.L	36
										R.VAIMEVNPR.A			Oxidation (M)
										R.QGDVIVAPAGSIMHLANTDGR.R			Oxidation (M)
										K.FQYFSAKPLLASLSK.R
										R.GDSRDTFNLLEQRPK.I		1
										R.DTFNLLEQRPK.I	47
										R.LYEADAR.S
										R.SFHALAQHDVR.V	63
										K.LAVVLEGEGEVEIVCPHLGR.D			Carbamidomethyl (C)
										R.GSGSESEEEQDQQR.Y
										R.GSAFVVPPGHPVVEIASSR.G	56
										R.GSSNLQVVCFEINAER.N	26		Carbamidomethyl (C)
										R.GSSNLQVVCFEINAERNER.V		1	Carbamidomethyl (C)
										R.EVQEVFR.A	36
										1 R.AKDQQDEGFVAGPEQQQEHER.G	66
										K.DQQDEGFVAGPEQQQEHER.G
2	61	51.6	7.69	Globulin 3	B7U6L4	UniRef90Viridi	514	66310	7.78	R.SLQQCVQRCQQDRPR.Y		1	Carbamidomethyl (C)
										R.RPYVFGPR.S	51
										K.ALRPFDEVSR.L	32		Oxidation (M)
										R.VAIMEVNPR.A
										R.QGDVIVAPAGSIMHLANTDGR.R			Oxidation (M)
										K.FQYFSAKPLLASLSK.R
										R.GDSRDTFNLLEQRPK.I		1
										R.DTFNLLEQRPK.I	42
										R.SFHALAQHDVR.V	77
										R.VAVANITPGSMTAPYLNTQSFK.L
										K.LAVVLEGEGEVEIVCPHLGR.D			Carbamidomethyl (C)
										R.GSGSESEEEQDQQRYETVR.A		1
										R.GSAFVVPPGHPVVEIASSR.G	90
										R.GSSNLQVVCFEINAER.N	57		Carbamidomethyl (C)
										R.GSSNLQVVCFEINAERNER.V		1	Carbamidomethyl (C)
										R.EVQEVFR.A	41
3	217	54.1	7.52	Globulin-1 S allele	M8B8C6	UniRef90Viridi	240	51556	6.81	R.EGDVFVIPAGSIVYSANTHR.S	36
										K.SRGEGQISEGSEEQIR.E		1
										R.GEGQISEGSEEQIR.E
										R.GGGGGSGSEKEDIQPR.S		1
										R.FHQITGDQCHHLR.K	35		Carbamidomethyl (C)
										R.IYIVVEGR.D
										R.DGYFEMACPHVSSSGR.S			Carbamidomethyl (C)
										K.ALAFPQQAR.E	35
										R.AQPESVFVPGPQQQR.R	64
4	214	51.7	7.35	Globulin 3	B7U6L4	UniRef90Viridi	160	66310	7.78	R.RPYVFGPR.S	3
										K.ALRPFDEVSR.L	25
										R.QGDVIVAPAGSIMHLANTDGR.R			Oxidation (M)
										K.FQYFSAKPLLASLSK.R
										R.GDSRDTFNLLEQRPK.I		1
										R.DTFNLLEQRPK.I	17
										R.LYEADARSFHALAQHDVR.V		1
										R.SFHALAQHDVR.V	18
										R.GSAFVVPPGHPVVEIASSR.G	30
										R.GSSNLQVVCFEINAER.N			Carbamidomethyl (C)
										R.EVQEVFR.A
5	264	44.2	7.18	12S seed storage globulin 1	M7ZK46	UniRef90Viridi	478	63830	6.62	R.QGGFRECTFNR.L	27	1	Carbamidomethyl (C)
										R.LQASTPLR.Q
										R.SQAGLTEYFDEENEQFR.C	99		Carbamidomethyl (C)
										R.CAGVFVIR.R
										R.CAGVFVIRR.V		1	Carbamidomethyl (C)
										R.HKEFLFAGNYR.S	72	1
										K.EFLFAGNYR.S
										R.SSQLHSSQNIFSGFDVR.L	157
										K.FLKPVFTQQR.E	60
										K.HIQGEQPQMGQSQAK.H
6	220	42.9	7.36	Glyceraldehyde-3-phosphate dehydrogenase, cytosolic	M7ZRJ1	UniRef90Viridi	138	42544	9.17	K.IGINGFGR.I
										K.TLLFGEKPVTVFGVR.N	46
										R.VPTVDVSVVDLTVR.T	53
										K.GIMGYVEEDLVSTDFVGDSR.S
										K.GIMGYVEEDLVSTDFVGDSR.S			Oxidation (M)
										K.AGIALNDHFVK.L
										K.EHQVLMVNMTTSFKK.K		1	Oxidation (M)
										K.EHQVLMVNMTTSFKK.K		1	2 Oxidation (M)
7	178	40.1	8.21	low-molecular-weight glutenin subunit group 5 type III [Triticum aestivum]	gi|17425192	NCBInrViridi	56	39803	8.48	K.VFLQQQCSHVAMSQR.L	56		Carbamidomethyl (C)
										K.VFLQQQCSHVAMSQR.L	38		Carbamidomethyl (C); Oxidation (M)
8	128	43	8.57	Low-molecular-weight glutenin subunit protein 1-50	A9UID2	UniRef90Viridi	150	35074	9.25	K.VFLQQQCIPVAMQR.C	63		Carbamidomethyl (C)
										K.VFLQQQCIPVAMQR.C	35		Carbamidomethyl (C); Oxidation (M)
										R.SQVLQQSICHVMQQQCCQQLR.Q			Carbamidomethyl (C); Oxidation (M); 2 Propionamide (C)
										R.QIPEQSR.H
										R.QIPEQSRHESIR.A	52	1
										R.TLPTMCSVNVPLYSSTTSAPLGVGTR.V			Carbamidomethyl (C)
9	236	33.3	7.31	Aldose reductase [Triticum urartu]	gi|474048335	NCBInrViridi	187	35949	6.87	R.AGSDTAHSVQTAITEAGYR.H	96
										K.LWCTNLVPER.V	45		Carbamidomethyl (C)
										K.DLQLDYIDLYHIHWPFR.L	46
10	258	33.2	7.53	alpha-gliadin, partial [Triticum aestivum]	gi|807780722	NCBInrViridi	92	33108	8.57	R.DVVLQQHNIAHGR.S	74
										R.GSVQPQQLPQFEEIR.N	18
11	251	32.2	7.6	Avenin-like b4	A5A4L5	SwissProt	180	32674	8.29	R.CHAIHNVVEAIMQQQSQQQR.Q			Carbamidomethyl (C); Oxidation (M)
										R.QLSQIPEQFR.C	88
										R.CQAIHNVAEAIR.Q	77		Carbamidomethyl (C)
12	241	30.6	7.57	avenin-like protein [Triticum aestivum]	gi|558550235	NCBInrViridi	216	32385	8.09	R.QLLEQMKPCVAFLQQK.C			Carbamidomethyl (C)
										R.QLLEQMKPCVAFLQQK.C	40		Carbamidomethyl (C); Oxidation (M)
										R.MPFLQTQVEQLSSCQIVQYQCCQR.L			2 Carbamidomethyl (C)
										R.QLSQIPEQFR.C	64
										R.CQAIHNVAEAIR.Q
										R.CQAIHNVAEAIR.Q	90		Carbamidomethyl (C)
										R.MSLQALR.S			Oxidation (M)
13	70	32.6	8.06	alpha-gliadin [Triticum aestivum]	gi|513129900	NCBInrViridi	113	32844	8.24	R.QQILQQILQQQLIPCR.D			Carbamidomethyl (C)
14	65	30.1	8.46	Gamma gliadin	B8XU42	UniRef90Viridi	76	32494	7.56	R.SDCQVMQQLCCQQLAQIPR.Q	71		3 Carbamidomethyl (C); Oxidation (M)
15	304	25.9	8.3	xylanase inhibitor protein I [Triticum aestivum]	gi|20804336	NCBInrViridi	195	33192	8.66	K.TGQVTVFWGR.N	56
										R.GGPGKPLHLTATVR.C	21
										R.CGYPPAAHVGR.A	38		Carbamidomethyl (C)
										K.WTAAYPATR.F	27
										K.DNYGGIMLWDR.Y	53
16	109	23.7	6.74	1-Cys peroxiredoxin PER1 [Triticum aestivum]	gi|75324900	NCBInrViridi	265	23950	6.08	M.PGLTIGDTVPNLELDSTHGK.I
										M.PGLTIGDTVPNLELDSTHGKIR.I		1
										K.VTYPIMADPDR.S + Oxidation (M)	11
										K.VTYPIMADPDRSAIK.Q		1	Oxidation (M)
										K.QLNMVDPDEKDAEGQLPSR.T	82	1	Oxidation (M)
										R.TLHIVGPDKK.V		1
										K.VKLSFLYPSCTGR.N	15	1	Carbamidomethyl (C)
										K.LSFLYPSCTGR.N	30
										R.NMDEVVR.A
										K.MFPQGFETADLPSK.K			Oxidation (M)
										K.MFPQGFETADLPSKK.G	43	1	Oxidation (M)
17	151	15.9	5.71	Globulin 3	B7U6L4	UniRef90Viridi	360	66310	7.78	K.LAVVLEGEGEVEIVCPHLGRDSER.R		1	Carbamidomethyl (C)
										R.RGSGSESEEEQDQQR.Y		1
										R.GSGSESEEEQDQQR.Y
										R.GSAFVVPPGHPVVEIASSR.G	91
										R.GSSNLQVVCFEINAER.N	84		Carbamidomethyl (C)
										R.GSSNLQVVCFEINAERNER.V		1	Carbamidomethyl (C)
										R.EVQEVFR.A	49
										R.AKDQQDEGFVAGPEQQQEHER.G	77	1
										K.DQQDEGFVAGPEQQQEHER.G
										K.DQQDEGFVAGPEQQQEHERGDR.R		1
18	152	16.6	5.91	Globulin 3	B7U6L4	UniRef90Viridi	207	66310	7.78	R.DTFNLLEQRPK.I
										K.LAVVLEGEGEVEIVCPHLGRDSER.R		1	Carbamidomethyl (C)
										R.GSAFVVPPGHPVVEIASSR.G	41
										R.GSSNLQVVCFEINAER.N	72	1	Carbamidomethyl (C)
										R.EVQEVFR.A	27
										R.AKDQQDEGFVAGPEQQQEHER.G	38	1
19	167	13.6	6.64	Alpha-amylase/trypsin inhibitor CM3	P17314	SwissProt	430	18209	7.44	R.TNLLPHCR.D	31		Carbamidomethyl (C)
										R.TNLLPHCRDYVLQQTCGTFTPGSK.L		1
										R.DYVLQQTCGTFTPGSK.L			Carbamidomethyl (C)
										K.LYCCQELAEISQQCR.C	82		3 Carbamidomethyl (C)
										R.YFIALPVPSQPVDPR.S	67
										R.SGNVGESGLIDLPGCPR.E	89		Carbamidomethyl (C)
										R.LLVAPGQCNLATIHNVR.Y	91		Carbamidomethyl (C)
20	164	13.5	6.35	Alpha-amylase/trypsin inhibitor CM2	D2TGC2	SwissProt	84	15449	6.86	R.EYVAQQTCGVGIVGSPVSTEPGNTPR.D	74		Carbamidomethyl (C)
										K.VLVTPGHCNVMTVHNTPYCLGLDI.			2 Carbamidomethyl (C)
21	159	14	6.79	dimeric alpha-amylase inhibitor [Triticum aestivum]	gi|65993781	NCBInrViridi	165	15118	5.58	R.LQCNGSQVPEAVLR.D	58		Carbamidomethyl (C)
										R.DCCQQLAHISEWCR.C			Carbamidomethyl (C)
										R.DCCQQLAHISEWCR.C	22		3 Carbamidomethyl (C)
										R.CGALYSMLDSMYKEHGAQEGQAGTGAFPR.C		1	Carbamidomethyl (C); 2 Oxidation (M)
										K.EHGAQEGQAGTGAFPR.C	43
										R.EVVKLTAASITAVCR.L		1	Carbamidomethyl (C)
										K.LTAASITAVCR.L			Carbamidomethyl (C)
										R.LPIVVDASGDGAYVCK.D			Carbamidomethyl (C)
										R.LPIVVDASGDGAYVCKDVAAYPDA		1	Carbamidomethyl (C)

## Sheet: Annotation Spots Asano
Serial no.	Spot no.	MW(experimental, kDa)	pI(experimental)	Protein Name	Identifier	Data Base	Protein Score	Molecular Weight(theoretical)	pI(theoretical)	Identified Peptides	Peptide Score	MC (Miss cleavage)	Modification
1	59	67	7.17	Globulin-1 S allele	M8A380	UniRef90All	523	56880	9.1	R.SLQQCVQRCQQDRPR.Y		1	Carbamidomethyl (C)
										R.CQQDRPR.Y			Carbamidomethyl (C)
										K.ALRPFDEVSR.L	47
										R.VAIMEVNPR.A			Oxidation (M)
										K.FQYFSAKPLLASLSK.R
										K.IANRHGR.L		1
										R.SFHALAQHDVR.V	66
										R.VAVANITPGSMTAPYLNTQSFK.L
										R.GSAFVVPPGHPVVEIASSR.G	80
										R.GSSNLQVVCFEINAER.N	31		Carbamidomethyl (C)
										R.GSSNLQVVCFEINAERNER.V		1	Carbamidomethyl (C)
										R.EVQEVFR.A	45
										R.AKDQQDEGFVAGPEQQEQER.G	146	1
										K.DQQDEGFVAGPEQQEQER.G
2	70	63.8	7.38	Globulin 3	B7U6LA	UniRef90All	452	66310	7.78	R.SLQQCVQRCQQDRPR.Y		1	Carbamidomethyl (C)
										R.CQQDRPR.Y			Carbamidomethyl (C)
										R.HGEGEREEEQGR.G		1
										R.RPYVFGPR.S	58
										K.ALRPFDEVSR.L	36
										R.VAIMEVNPR.A			Oxidation (M)
										R.QGDVIVAPAGSIMHLANTDGR.R			Oxidation (M)
										K.FQYFSAKPLLASLSK.R
										R.GDSRDTFNLLEQRPK.I		1
										R.DTFNLLEQRPK.I	38
										R.SFHALAQHDVR.V	62
										R.GSGSESEEEQDQQRYETVR.A		1
										R.GSAFVVPPGHPVVEIASSR.G	54
										R.GSSNLQVVCFEINAER.N	31		Carbamidomethyl (C)
										R.GSSNLQVVCFEINAERNER.V		1	Carbamidomethyl (C)
										R.EVQEVFR.A	50
3	61	67.3	7.5	Globulin 3	B7U6LA	UniRef90All	468	66310	7.78	R.SLQQCVQR.C			Carbamidomethyl (C)
										R.HGEGEREEEQGR.G		1
										R.RPYVFGPR.S	40
										K.ALRPFDEVSR.L	40
										R.VAIMEVNPR.A			Oxidation (M)
										R.QGDVIVAPAGSIMHLANTDGR.R			Oxidation (M)
										K.FQYFSAKPLLASLSK.R
										R.GDSRDTFNLLEQRPK.I		1
										R.DTFNLLEQRPK.I	53
										R.SFHALAQHDVR.V	64
										R.GSAFVVPPGHPVVEIASSR.G	48
										R.GSSNLQVVCFEINAER.N	72		Carbamidomethyl (C)
										R.GSSNLQVVCFEINAERNER.V		1	Carbamidomethyl (C)
										R.EVQEVFR.A	50
4	64	75.6	7.31	Globulin 3	B7U6LA	UniRef90All	394	66310	7.78	R.SLQQCVQRCQQDRPR.Y		1	Propionamide (C)
										R.CQQDRPR.Y			Carbamidomethyl (C)
										R.HGEGEREEEQGR.G		1
										R.RPYVFGPR.S	53
										K.ALRPFDEVSR.L	39
										R.VAIMEVNPR.A			Oxidation (M)
										R.QGDVIVAPAGSIMHLANTDGR.R			Oxidation (M)
										K.FQYFSAKPLLASLSK.R
										R.GDSRDTFNLLEQRPK.I		1
										R.DTFNLLEQRPK.I	33
										R.SFHALAQHDVR.V	58
										K.LAVVLEGEGEVEIVCPHLGR.D			Carbamidomethyl (C)
										R.GSGSESEEEQDQQRYETVR.A		1
										R.GSAFVVPPGHPVVEIASSR.G	23
										R.GSSNLQVVCFEINAER.N			Carbamidomethyl (C)
										R.GSSNLQVVCFEINAERNER.V		1	Carbamidomethyl (C)
										R.EVQEVFR.A	50
5	66	66.3	7.44	Globulin 3	B7U6LA	UniRef90All	573	66310	7.78	R.SLQQCVQR.C			Carbamidomethyl (C)
										R.HGEGEREEEQGR.G		1
										R.HGQGEREEEQGR.G		1
										R.RPYVFGPR.S	49
										K.ALRPFDEVSR.L	31
										R.VAIMEVNPR.A			Oxidation (M)
										R.AFVVPGLTDADGVGYVAQGEGVLTVIENGEKR.S		1
										R.QGDVIVAPAGSIMHLANTDGR.R			Oxidation (M)
										K.FQYFSAKPLLASLSK.R
										R.GDSRDTFNLLEQRPK.I		1
										R.DTFNLLEQRPK.I	37
										R.SFHALAQHDVR.V	64
										K.LAVVLEGEGEVEIVCPHLGR.D			Carbamidomethyl (C)
										R.GSGSESEEEQDQQRYETVR.A		1
										R.GSAFVVPPGHPVVEIASSR.G	52
										R.GSSNLQVVCFEINAER.N			Carbamidomethyl (C)
										R.GSSNLQVVCFEINAERNER.V		1	Carbamidomethyl (C)
										K.LDDPAQELTFGRPAR.E	68
										R.EVQEVFR.A	28
										R.AKDQQDEGFVAGPEQQQEHER.G	48	1
6	62	66.7	7.62	Globulin 3	B7U6LA	UniRef90All	341	66310	7.78	R.RPYVFGPR.S	45
										K.ALRPFDEVSR.L	46
										R.VAIMEVNPR.A			Oxidation (M)
										R.QGDVIVAPAGSIMHLANTDGR.R			Oxidation (M)
										K.FQYFSAKPLLASLSK.R	39
										R.GDSRDTFNLLEQRPK.I		1
										R.DTFNLLEQRPK.I	47
										R.SFHALAQHDVR.V	49
										K.LAVVLEGEGEVEIVCPHLGR.D	13		Carbamidomethyl (C)
										R.GSAFVVPPGHPVVEIASSR.G
										R.EVQEVFR.A	35
7	71	63.1	7.52	Globulin 3	B7U6LA	UniRef90All	921	66310	7.78	R.SLQQCVQR.C			Carbamidomethyl (C)
										R.CQQDRPR.Y			Carbamidomethyl (C)
										R.HGEGEREEEQGR.G		1
										R.RPYVFGPR.S	57
										K.ALRPFDEVSR.L	39
										R.VAIMEVNPR.A			Oxidation (M)
										R.AFVVPGLTDADGVGYVAQGEGVLTVIENGEKR.S		1
										R.QGDVIVAPAGSIMHLANTDGR.R			Oxidation (M)
										K.FQYFSAKPLLASLSK.R
										R.QASEGDQGHHWPLPPFR.G	46
										R.GDSRDTFNLLEQRPK.I		1
										R.DTFNLLEQRPK.I	38
										R.LYEADAR.S
										R.SFHALAQHDVR.V	90
										K.LAVVLEGEGEVEIVCPHLGR.D			Carbamidomethyl (C)
										R.GSGSESEEEQDQQR.Y
										R.GSGSESEEEQDQQRYETVR.A		1
										R.GSAFVVPPGHPVVEIASSR.G	108
										R.GSSNLQVVCFEINAER.N	71		Carbamidomethyl (C)
										R.GSSNLQVVCFEINAERNER.V		1	Carbamidomethyl (C)
										R.VWLAGR.N
										K.LDDPAQELTFGRPAR.E	67
										R.EVQEVFR.A	45
										R.AKDQQDEGFVAGPEQQQEHER.G	98	1
										K.DQQDEGFVAGPEQQQEHER.G
8	91	54.2	7.09	Globulin-1 S allele	M7ZQM3	UniRef90All	392	55301	7.77	R.SGGSGRPYHFGQESYR.E
										K.VLERFDHELLR.G	33	1
										R.FDHELLR.G
										R.GSIGDYR.V
										R.VAYLDAAPR.A
										R.AFLQPSHHDADEIAFVR.E	57
										R.EGEGVLVLLR.N
										R.EGDVIVIPAGSIVYSANTHR.S
										K.SKGEGEIYEASEEQIR.E	20	1
										K.GEGEIYEASEEQIR.E
										R.SLTGEKPR.Y
										R.YSNKHGR.F		1
										R.FHQITGDQCHHLR.K	12		Carbamidomethyl (C)
										R.KLDMDVTLVNITR.G		1	Oxidation (M)
										R.IYVVVEGR.D
										R.DGYFEMACPHISSSGR.S			Carbamidomethyl (C); Oxidation (M)
										K.ALAFPQQAR.E	39
										R.AQPESVFVAGPQQQR.R	80
9	119	51.3	7.24	Globulin-1 S allele	M8B8C6	UniRef90All	316	51556	6.81	R.SGESGRPYHFGEESFR.E
										R.EGEGVLVLLR.N
										R.EGDVFVIPAGSIVYSANTHR.S	67
										K.SRGEGQISEGSEEQIR.E		1
										R.GEGQISEGSEEQIR.E
										R.GGGGGSGSEKEDIQPR.S		1
										R.FHQITGDQCHHLR.K	39		Carbamidomethyl (C)
										R.IYIVVEGR.D
										R.DGYFEMACPHVSSSGR.S			Carbamidomethyl (C)
										K.ALAFPQQAR.E	36
										R.AQPESVFVPGPQQQR.R	93
10	120	51.4	7.44	Globulin-1 S allele [Aegilops tauschii]	gi|475542024	NCBInrViridi	106	51556	6.81	R.EGDVFVIPAGSIVYSANTHR.S	14
										K.SRGEGQISEGSEEQIR.E		1
										R.GEGQISEGSEEQIR.E
										R.FHQITGDQCHHLR.K			Carbamidomethyl (C)
										R.IYIVVEGR.D
										K.ALAFPQQAR.E	6
										R.AQPESVFVPGPQQQR.R	50
11	110	51.6	7.51	Globulin 3B	B7U6L5	UniRef90All	237	56897	7.36	R.RPYVFGPR.S	48
										K.ALRPFDEVSR.L	38
										R.VAIMEVNPR.S			Oxidation (M)
										R.LYEADAR.S
										R.SFHALAQHDVR.V	72
										R.VAVANITPGSMTAPYLNTQSFK.L
										K.LAVVLEGEGEVQIVCPHLAR.D
										R.EVQEVFR.A	45
										R.AKDQQDEGFVAGPEQQEQER.G	105	1
										K.DQQDEGFVAGPEQQEQER.G
12	106	51.4	7.65	Globulin 3	B7U6LA	UniRef90All	397	66310	7.78	R.SLQQCVQRCQQDRPR.Y		1	Carbamidomethyl (C)
										R.RPYVFGPR.S	56
										K.ALRPFDEVSR.L	38
										R.VAIMEVNPR.A			Oxidation (M)
										R.QGDVIVAPAGSIMHLANTDGR.R			Oxidation (M)
										K.FQYFSAKPLLASLSK.R
										R.GDSRDTFNLLEQRPK.I		1
										R.DTFNLLEQRPK.I	38
										R.SFHALAQHDVR.V	77
										R.VAVANITPGSMTAPYLNTQSFK.L
										R.GSGSESEEEQDQQRYETVR.A		1
										R.GSAFVVPPGHPVVEIASSR.G	60
										R.GSSNLQVVCFEINAER.N			Carbamidomethyl (C)
										R.GSSNLQVVCFEINAERNER.V		1	Carbamidomethyl (C)
										R.EVQEVFR.A	20
13	98	52.6	7.81	Globulin-1 S allele	M7ZQM3	UniRef90All	519	55301	7.77	R.SGGSGRPYHFGQESYR.E
										R.FDHELLR.G
										R.VAYLDAAPR.A
										R.AFLQPSHHDADEIAFVR.E	95
										R.EGEGVLVLLR.N
										R.EGDVIVIPAGSIVYSANTHR.S	91
										K.SKGEGEIYEASEEQIR.E	62	1
										K.GEGEIYEASEEQIR.E	27
										R.GGGGSGSEKEDIQPR.S		1
										R.SLTGEKPR.Y
										R.FHQITGDQCHHLR.K	9		Carbamidomethyl (C
										R.IYVVVEGR.D
										R.DGYFEMACPHISSSGR.S			Carbamidomethyl (C)
										R.DGYFEMACPHISSSGR.S			Carbamidomethyl (C); Oxidation (M)
										K.ALAFPQQAR.E
										R.AQPESVFVAGPQQQR.R	106
14	116	51.1	8.07	Globulin 3	B7U6LA	UniRef90All	558	66310	7.78	R.SLQQCVQRCQQDRPR.Y		1	Carbamidomethyl (C)
										R.SLQQCVQRCQQDRPR.Y		1	2 Carbamidomethyl (C)
										R.RPYVFGPR.S	55
										K.ALRPFDEVSR.L	52
										R.VAIMEVNPR.A			Oxidation (M)
										R.QGDVIVAPAGSIMHLANTDGR.R			Oxidation (M)
										K.FQYFSAKPLLASLSK.R
										R.GDSRDTFNLLEQRPK.I		1
										R.DTFNLLEQRPK.I	42
										R.SFHALAQHDVR.V	81
										K.LAVVLEGEGEVEIVCPHLGR.D			Carbamidomethyl (C)
										R.GSGSESEEEQDQQRYETVR.A		1
										R.GSAFVVPPGHPVVEIASSR.G	80
										R.GSSNLQVVCFEINAER.N	72		Carbamidomethyl (C
										R.GSSNLQVVCFEINAERNER.V		1	Carbamidomethyl (C)
										R.EVQEVFR.A	50
										R.AKDQQDEGFVAGPEQQQEHER.G
15	111	51.1	8.49	Globulin 3	B7U6LA	UniRef90All	418	66310	7.78	R.RPYVFGPR.S	50
										K.ALRPFDEVSR.L	40
										R.VAIMEVNPR.A
										R.VAIMEVNPR.A			Oxidation (M)
										R.AFVVPGLTDADGVGYVAQGEGVLTVIENGEKR.S		1
										R.QGDVIVAPAGSIMHLANTDGR.R			Oxidation (M)
										R.GDSRDTFNLLEQRPK.I		1
										R.DTFNLLEQRPK.I	26
										K.IANRHGR.L		1
										R.LYEADAR.S
										R.SFHALAQHDVR.V	73
										R.VAVANITPGSMTAPYLNTQSFK.L
										R.GSGSESEEEQDQQRYETVR.A		1
										R.GSAFVVPPGHPVVEIASSR.G	35
										R.GSSNLQVVCFEINAER.N			Carbamidomethyl (C)
										R.GSSNLQVVCFEINAERNER.V		1	Carbamidomethyl (C)
										R.EVQEVFR.A	54
										R.AKDQQDEGFVAGPEQQQEHER.G		1
16	302	40.8	9.02	S-type low molecular weight glutenin L4-292 (Fragment)	Q6J162	UniRef90All	236	28920	8.52	K.VFLQQQCSPVAMPQSLAR.S	81		Carbamidomethyl (C)
										K.VFLQQQCSPVAMPQSLAR.S	54		Carbamidomethyl (C); Oxidation (M)
										R.AIIYSIVLQEQQQVR.G	132
										R.TLPMMCR.V			Carbamidomethyl (C); Oxidation (M)
										R.TLPMMCR.V			Carbamidomethyl (C); 2 Oxidation (M)
										R.VNVPLYR.T
17	157	38.4	7.71	Gamma prolamin	H8Y0K9	UniRef90All	138	23169	8.15	R.SLVLQTLPNMCNVYVPPECSIIK.A			2 Carbamidomethyl (C)
										R.SLVLQTLPNMCNVYVPPECSIIKAPFASIVAGIGGQ.		1	2 Carbamidomethyl (C); Oxidation (M
										K.APFASIVAGIGGQ	117
18	165	38.1	6.9	Glyceraldehyde-3-phosphate dehydrogenase 1, cytosolic	P26517	SwissProt	114	36491	6.67	K.IGINGFGR.I
										K.TLLFGEKPVTVFGVR.N	40
										R.VPTVDVSVVDLTVR.T	27
										K.GIMGYVEEDLVSTDFVGDSR.S
										K.GIMGYVEEDLVSTDFVGDSR.S	14		Oxidation (M)
19	199	32.9	6.88	Glucose and ribitol dehydrogenase-like protein [Aegilops tauschii]	gi|475619363	NCBInrViridi	84	31590	6.54	K.FPPQQQDCQPGK.E	23		Carbamidomethyl (C)
										K.ALAGDLGYEENCR.R	31		Carbamidomethyl (C)
										R.TNIFSYFLMAK.F	30		Oxidation (M)
20	203	31.5	7.76	putative avenin-like b precursor [Aegilops cylindrica]	gi|89143130	NCBInrViridi	54	32329	7.83	R.QLSQIPEQFR.C	36
										R.CQAIHNVAEAIR.Q	18
21	225	28.2	7.91	Avenin-like b1	Q2A783	SwissProt	209	32705	8.08	R.QLLEQMKPCVAFLQQQCRPLR.M			2 Carbamidomethyl (C); Oxidation (M)
										R.MPFLQTQVEQLSSCQIVQHQCCQQLAQIPER.I			3 Carbamidomethyl (C); Oxidation (M)
										R.CHAIHSVVEAIMQQQSQQQWQER.Q			Carbamidomethyl (C); Oxidation (M)
										R.QLSQIPEQFR.C	91
										R.CQAIHNVAEAIR.Q	78		Carbamidomethyl (C)
										R.QQQPQQQWQGMYQPQQPAQHESIR.M
										R.QQQPQQQWQGMYQPQQPAQHESIR.M			Oxidation (M)
22	317	23.2	8.91	Basic endochitinase C	Q9FRV0	SwissProt	394	28284	8.82	R.GAAADYCTPSAQWPCAPGKR.Y	37	1	2 Carbamidomethyl (C)
										R.GPIQLSHNYNYGPAGR.A	110
										R.AIGVDLLR.N
										R.AIGVDLLRNPDLVATDPTVSFK.T	36	1
										R.NPDLVATDPTVSFK.T
										R.IGFYKR.Y		1
										R.YCDILGVGYGDNLDCYNQRPFA			Carbamidomethyl (C)
										R.YCDILGVGYGDNLDCYNQRPFA	157		2 Carbamidomethyl (C
23	292	28.1	4.79	hypothetical protein F775_14150 [Aegilops tauschii]	gi|475596183	NCBInrViridi	124	19922	5.2	K.YGDVFDVSGELAAQPVAPR.D	59
										K.GGPAAVMQSAATLNAR.A	17		Oxidation (M)
										R.GQLTGPVADAGVTVTEADLPGRR.V	26	1
										R.NKLDLTTTPGGVAEAVTTAAR.L	23	1
24	281	12.9	5.03	Alpha-amylase/trypsin inhibitor CM16	P16159	SwissProt	253	15772	5.31	R.DYVEQQACR.I	62		Carbamidomethyl (C)
										K.QQCCGELANIPQQCR.C			Propionamide (C)
										K.QQCCGELANIPQQCR.C			2 Carbamidomethyl (C)
										K.QQCCGELANIPQQCR.C	95		3 Carbamidomethyl (C)
										K.SRPDQSGLMELPGCPR.E	42		Carbamidomethyl (C)
										K.SRPDQSGLMELPGCPR.E	54		Carbamidomethyl (C); Oxidation (M)
										R.EVQMDFVR.I	15
										R.EVQMDFVR.I			Oxidation (M)
25	267	12.7	6.63	Alpha-amylase inhibitor 0.19	P01085	SwissProt	310	13328	6.66	R.LQCNGSQVPEAVLR.D	102		Carbamidomethyl (C)
										R.DCCQQLAHISEWCR.C	26		3 Carbamidomethyl (C)
										R.CGALYSMLDSMYKEHGAQEGQAGTGAFPR.C		1	Carbamidomethyl (C); 2 Oxidation (M)
										K.EHGAQEGQAGTGAFPR.C	123
										R.EVVKLTAASITAVCR.L		1	Carbamidomethyl (C)
										K.LTAASITAVCR.L			Carbamidomethyl (C)
										R.LPIVVDASGDGAYVCK.D			Carbamidomethyl (C)
										R.LPIVVDASGDGAYVCKDVAAYPDA		1
26	270	12.3	6.71	Alpha-amylase/trypsin inhibitor CM2	P16851	SwissProt	392	15449	6.86	R.EYVAQQTCGVGIVGSPVSTEPGNTPR.D
										R.EYVAQQTCGVGIVGSPVSTEPGNTPR.D	167		Carbamidomethyl (C)
										K.ELYDASQHCR.C
										K.ELYDASQHCR.C	89		Carbamidomethyl (C)
										R.TSDPNSGVLKDLPGCPR.E	69	1	Carbamidomethyl (C)
										K.DLPGCPR.E			Carbamidomethyl (C)
										K.DLPGCPREPQR.D	17	1	Carbamidomethyl (C)
										R.EPQRDFAK.V		1
										K.VLVTPGHCNVMTVHNTPYCLGLDI.			Oxidation (M)
										K.VLVTPGHCNVMTVHNTPYCLGLDI.			2 Carbamidomethyl (C); Oxidation (M)
27	272	11.2	6.57	Alpha-amylase inhibitor 0.28	P01083	SwissProt	394	16788	7.45	K.VSALTGCR.A			Carbamidomethyl (C)
										K.LQCVGSQVPEAVLR.D
										K.LQCVGSQVPEAVLR.D	97		Carbamidomethyl (C)
										R.DCCQQLADINNEWCR.C			2 Carbamidomethyl (C)
										R.DCCQQLADINNEWCR.C	108		3 Carbamidomethyl (C)
										R.CGDLSSMLR.S			Carbamidomethyl (C); Oxidation (M)
										R.SVYQELGVR.E	48
										R.EGKEVLPGCR.K		1	Carbamidomethyl (C)
										K.EVLPGCR.K			Carbamidomethyl (C)
										K.EVLPGCRK.E		1	Carbamidomethyl (C)
										K.LTAASVPEVCKVPIPNPSGDR.A	68	1	Carbamidomethyl (C)
28	345	13	6.87	Alpha-amylase/trypsin inhibitor CM3	P17314	SwissProt	765	18209	7.44	R.TNLLPHCR.D	49		Carbamidomethyl (C)
										R.DYVLQQTCGTFTPGSK.L	112		Carbamidomethyl (C)
										K.LPEWMTSASIYSPGKPYLAK.L			Oxidation (M)
										K.LYCCQELAEISQQCR.C			2 Carbamidomethyl (C)
										K.LYCCQELAEISQQCR.C	114		3 Carbamidomethyl (C)
										R.YFIALPVPSQPVDPR.S	100
										R.SGNVGESGLIDLPGCPR.E	139		Carbamidomethyl (C)
										R.EMQWDFVR.L	53
										R.LLVAPGQCNLATIHNVR.Y
										R.LLVAPGQCNLATIHNVR.Y	127		Carbamidomethyl (C)
